# Supplementary material for: Improving formaldehyde consumption drives methanol assimilation in engineered E. coli
Source: Nat Commun. 2018 Jun 19;9:2387. doi: 10.1038/s41467-018-04795-4 (PMC6008399; doi:10.1038/s41467-018-04795-4)
Supplement: Supplementary file 3 — Supplementary Data 1 [file 41467_2018_4795_MOESM3_ESM.xlsx]

## Sheet: Dynamic Formaldehyde Simulation
	Close to equilibrium		Far from equilibrium			Time Step	0.002
	Simluation 1	Simulation 2	Simulation 3	Simulation 4
MDH Parameters
k1	10	32	10	32
Keq	0.05	0.05	0.05	0.05
k-1	200	640	200	640
[NAD]	2	2	2	2
[MeOH]	10	10	10	10
[NADH]	0.1	0.1	0.1	0.1
HPS Parameters
k2	2	2	100	100
[Ru5P]	1	1	1	1
Equilibrium	10	10	10	10
Time	Formaldehyde 1	Formaldehyde 2	Formaldehyde 3	Formaldehyde 4		Plot Equilibrium
0	0	0	0	0		0	10
0.002	0.4	1.28	0.4	1.28		0.2	10
0.004	0.7824	2.39104	0.704	2.14016
0.006	1.14797	3.35542	0.93504	2.71819
0.008	1.49746	4.19251	1.11063	3.10662
0.01	1.83158	4.9191	1.24408	3.36765
0.012	2.15099	5.54978	1.3455	3.54306
0.014	2.45634	6.0972	1.42258	3.66094
0.016	2.74826	6.57237	1.48116	3.74015
0.018	3.02734	6.98482	1.52568	3.79338
0.02	3.29414	7.34282	1.55952	3.82915
0.022	3.54919	7.65357	1.58523	3.85319
0.024	3.79303	7.9233	1.60478	3.86934
0.026	4.02614	8.15742	1.61963	3.8802
0.028	4.24899	8.36064	1.63092	3.88749
0.03	4.46203	8.53704	1.6395	3.8924
0.032	4.6657	8.69015	1.64602	3.89569
0.034	4.86041	8.82305	1.65097	3.8979
0.036	5.04655	8.93841	1.65474	3.89939
0.038	5.2245	9.03854	1.6576	3.90039
0.04	5.39463	9.12545	1.65978	3.90106
0.042	5.55726	9.20089	1.66143	3.90151
0.044	5.71274	9.26637	1.66269	3.90182
0.046	5.86138	9.32321	1.66364	3.90202
0.048	6.00348	9.37255	1.66437	3.90216
0.05	6.13933	9.41537	1.66492	3.90225
0.052	6.2692	9.45254	1.66534	3.90231
0.054	6.39335	9.48481	1.66566	3.90235
0.056	6.51205	9.51281	1.6659	3.90238
0.058	6.62552	9.53712	1.66608	3.9024
0.06	6.73399	9.55822	1.66622	3.90241
0.062	6.8377	9.57654	1.66633	3.90242
0.064	6.93684	9.59243	1.66641	3.90243
0.066	7.03162	9.60623	1.66647	3.90243
0.068	7.12223	9.61821	1.66652	3.90243
0.07	7.20885	9.62861	1.66655	3.90244
0.072	7.29166	9.63763	1.66658	3.90244
0.074	7.37083	9.64546	1.6666	3.90244
0.076	7.44651	9.65226	1.66662	3.90244
0.078	7.51886	9.65816	1.66663	3.90244
0.08	7.58803	9.66329	1.66664	3.90244
0.082	7.65416	9.66773	1.66665	3.90244
0.084	7.71738	9.67159	1.66665	3.90244
0.086	7.77781	9.67494	1.66665	3.90244
0.088	7.83559	9.67785	1.66666	3.90244
0.09	7.89082	9.68037	1.66666	3.90244
0.092	7.94363	9.68256	1.66666	3.90244
0.094	7.99411	9.68447	1.66666	3.90244
0.096	8.04237	9.68612	1.66666	3.90244
0.098	8.0885	9.68755	1.66666	3.90244
0.1	8.13261	9.68879	1.66666	3.90244
0.102	8.17477	9.68987	1.66667	3.90244
0.104	8.21508	9.69081	1.66667	3.90244
0.106	8.25362	9.69162	1.66667	3.90244
0.108	8.29046	9.69233	1.66667	3.90244
0.11	8.32568	9.69294	1.66667	3.90244
0.112	8.35935	9.69347	1.66667	3.90244
0.114	8.39154	9.69393	1.66667	3.90244
0.116	8.42231	9.69433	1.66667	3.90244
0.118	8.45173	9.69468	1.66667	3.90244
0.12	8.47985	9.69498	1.66667	3.90244
0.122	8.50674	9.69525	1.66667	3.90244
0.124	8.53244	9.69547	1.66667	3.90244
0.126	8.55702	9.69567	1.66667	3.90244
0.128	8.58051	9.69584	1.66667	3.90244
0.13	8.60296	9.69599	1.66667	3.90244
0.132	8.62443	9.69612	1.66667	3.90244
0.134	8.64496	9.69623	1.66667	3.90244
0.136	8.66458	9.69633	1.66667	3.90244
0.138	8.68334	9.69641	1.66667	3.90244
0.14	8.70127	9.69649	1.66667	3.90244
0.142	8.71842	9.69655	1.66667	3.90244
0.144	8.73481	9.69661	1.66667	3.90244
0.146	8.75047	9.69665	1.66667	3.90244
0.148	8.76545	9.6967	1.66667	3.90244
0.15	8.77977	9.69673	1.66667	3.90244
0.152	8.79346	9.69676	1.66667	3.90244
0.154	8.80655	9.69679	1.66667	3.90244
0.156	8.81906	9.69681	1.66667	3.90244
0.158	8.83102	9.69683	1.66667	3.90244
0.16	8.84246	9.69685	1.66667	3.90244
0.162	8.85339	9.69687	1.66667	3.90244
0.164	8.86384	9.69688	1.66667	3.90244
0.166	8.87383	9.69689	1.66667	3.90244
0.168	8.88338	9.6969	1.66667	3.90244
0.17	8.89252	9.69691	1.66667	3.90244
0.172	8.90124	9.69692	1.66667	3.90244
0.174	8.90959	9.69693	1.66667	3.90244
0.176	8.91757	9.69693	1.66667	3.90244
0.178	8.92519	9.69694	1.66667	3.90244
0.18	8.93249	9.69694	1.66667	3.90244
0.182	8.93946	9.69695	1.66667	3.90244
0.184	8.94612	9.69695	1.66667	3.90244
0.186	8.95249	9.69695	1.66667	3.90244
0.188	8.95858	9.69695	1.66667	3.90244
0.19	8.9644	9.69696	1.66667	3.90244
0.192	8.96997	9.69696	1.66667	3.90244
0.194	8.97529	9.69696	1.66667	3.90244
0.196	8.98038	9.69696	1.66667	3.90244
0.198	8.98524	9.69696	1.66667	3.90244
0.2	8.98989	9.69696	1.66667	3.90244
	1.07865			2.34146
